# Supplementary material for: Cocoa Extract Provides Protection against 6-OHDA Toxicity in SH-SY5Y Dopaminergic Neurons by Targeting PERK
Source: Biomedicines. 2022 Aug 18;10(8):2009. doi: 10.3390/biomedicines10082009 (PMC9405838; doi:10.3390/biomedicines10082009)
Supplement: Supplementary file 1 [file biomedicines-10-02009-s001.zip]

Archive with 1 entries (1 files):
- biomedicines-1860666-SI.pdf
